# Supplementary material for: Calcium Indicators with Fluorescence Lifetime-Based Signal Readout: A Structure–Function Study
Source: Int J Mol Sci. 2024 Nov 21;25(23):12493. doi: 10.3390/ijms252312493 (PMC11640911; doi:10.3390/ijms252312493)
Supplement: Supplementary file 1 [file ijms-25-12493-s001.zip]

Archive with 1 entries (1 files):
- ijms-3307967-supplementary.pdf
